# Supplementary material for: The research on TBATS and ELM models for prediction of human brucellosis cases in mainland China: a time series study
Source: BMC Infect Dis. 2022 Dec 12;22:934. doi: 10.1186/s12879-022-07919-w (PMC9746081; doi:10.1186/s12879-022-07919-w)
Supplement: Supplementary file 1 — Additional file 1. Data on monthly human brucellosis cases from January 2012 to December 2021 in 31 provinces and municipalities in mainland China. [file 12879_2022_7919_MOESM1_ESM.xls]

## Sheet: data
Date	Observed value
2012-01-01	1123
2012-02-01	2725
2012-03-01	4169
2012-04-01	4625
2012-05-01	5864
2012-06-01	5633
2012-07-01	4964
2012-08-01	4300
2012-09-01	2699
2012-10-01	1954
2012-11-01	2136
2012-12-01	2075
2013-01-01	2086
2013-02-01	1949
2013-03-01	4449
2013-04-01	5038
2013-05-01	6088
2013-06-01	5637
2013-07-01	5474
2013-08-01	4561
2013-09-01	3016
2013-10-01	2194
2013-11-01	2580
2013-12-01	3017
2014-01-01	2383
2014-02-01	2992
2014-03-01	4934
2014-04-01	6065
2014-05-01	7445
2014-06-01	7940
2014-07-01	8102
2014-08-01	6288
2014-09-01	4412
2014-10-01	3004
2014-11-01	3112
2014-12-01	3304
2015-01-01	3182
2015-02-01	2643
2015-03-01	5355
2015-04-01	6579
2015-05-01	7596
2015-06-01	7967
2015-07-01	7767
2015-08-01	6058
2015-09-01	4320
2015-10-01	2889
2015-11-01	3078
2015-12-01	3348
2016-01-01	2716
2016-02-01	2563
2016-03-01	4621
2016-04-01	5401
2016-05-01	6563
2016-06-01	6627
2016-07-01	5849
2016-08-01	5156
2016-09-01	3408
2016-10-01	2383
2016-11-01	2634
2016-12-01	2757
2017-01-01	1874
2017-02-01	2740
2017-03-01	4055
2017-04-01	4048
2017-05-01	4539
2017-06-01	5203
2017-07-01	4742
2017-08-01	4330
2017-09-01	2781
2017-10-01	1953
2017-11-01	2427
2017-12-01	2549
2018-01-01	2202
2018-02-01	1846
2018-03-01	3755
2018-04-01	3952
2018-05-01	5077
2018-06-01	4903
2018-07-01	4640
2018-08-01	4054
2018-09-01	2605
2018-10-01	2044
2018-11-01	2693
2018-12-01	2557
2019-01-01	2390
2019-02-01	2227
2019-03-01	4021
2019-04-01	4559
2019-05-01	5238
2019-06-01	5484
2019-07-01	5791
2019-08-01	4755
2019-09-01	3561
2019-10-01	2717
2019-11-01	2892
2019-12-01	3065
2020-01-01	2445
2020-02-01	933
2020-03-01	3508
2020-04-01	5360
2020-05-01	5264
2020-06-01	6193
2020-07-01	6437
2020-08-01	4972
2020-09-01	4492
2020-10-01	3206
2020-11-01	3611
2020-12-01	3694
2021-01-01	3175
2021-02-01	3425
2021-03-01	7220
2021-04-01	7848
2021-05-01	8096
2021-06-01	9670
2021-07-01	9222
2021-08-01	6867
2021-09-01	5932
2021-10-01	3622
2021-11-01	3649
2021-12-01	4919
